# Supplementary material for: Mst1-mediated phosphorylation of FoxO1 and C/EBP-β stimulates cell-protective mechanisms in cardiomyocytes
Source: Nat Commun. 2024 Jul 25;15:6279. doi: 10.1038/s41467-024-50393-y (PMC11282193; doi:10.1038/s41467-024-50393-y)
Supplement: Supplementary file 4 — Source data [file 41467_2024_50393_MOESM4_ESM.xlsx]

## Sheet: Fig 1B
Figure 1B
anti-FoxO1
anti-FoxO1
anti-Mst1

## Sheet: Fig 1C
Figure 1C
anti-Flag
anti-GST
Stained gel

## Sheet: Fig 1D
Figure 1D
Autoradiography
Stained Gel

## Sheet: Fig 1E
Figure 1E
Quantitative analysis of the number of FoxO1-positive nuclei						Statistical analyses (performed using the GraphPad Prism 9 software)
Sample#	FoxO1-WT	FoxO1-PR				Table Analyzed	Col: Entering replicate data
1	69.7368	10.7143
2	90.4255	6.25				Column B	FoxO1-PR
3	93.8272	10.8434				vs.	vs.
4	79.7619	8.19672				Column A	FoxO1-WT
5	82.1429	4.44444
6	87.5	2.89855				Unpaired t test
Average	83.899	7.22456				P value	<0.0001
SEM	3.53505	1.33682				P value summary	****
						Significantly different (P < 0.05)?	Yes
						One- or two-tailed P value?	Two-tailed
						t, df	t=20.29, df=10
						How big is the difference?
						Mean of column A	83.9
						Mean of column B	7.225
						Difference between means (B - A) ± SEM	-76.67 ± 3.779
						95% confidence interval	-85.10 to -68.25
						R squared (eta squared)	0.9763
						F test to compare variances
						F, DFn, Dfd	6.993, 5, 5
						P value	0.0523
						P value summary	ns
						Significantly different (P < 0.05)?	No
						Data analyzed
						Sample size, column A	6
						Sample size, column B	6

## Sheet: Fig 1F
Figure 1F
Quantitative analysis of the number of FoxO1-positive nuclei in the LV tissues of each animal									Statistical analyses (performed using the GraphPad Prism 9 software)
Sample#	NTg-Sham	NTg-I/R	Tg-Mst1-Sham	NTg +Ad-FoxO1-PR-Sham	NTg +Ad-FoxO1-PR-I/R	FoxO1-cKO-Sham	FoxO1-cKO-I/R		ANOVA summary
1	3.74332	51.1719	25.8741	1.93861	33.8262	0.6098	0.616		F	57.51
2	6.62526	40.6547	23.7064	2.65487	26.2315	0.4608	0.3584		P value	<0.0001
3	12.7517	55.5336	15.4876	3.39257	32.1627	0.4843	0.5195		P value summary	****
Average	7.70675	49.1201	21.6894	2.66202	30.7401	0.5183	0.497967		Significant diff. among means (P < 0.05)?	Yes
SEM	2.65612	4.41599	3.16341	0.419737	2.30489	0.0462502	0.0751381		R squared	0.961
									Brown-Forsythe test
									F (DFn, DFd)	1.179 (6, 14)
									P value	0.3713
									P value summary	ns
									Are SDs significantly different (P < 0.05)?	No
									Bartlett's test
									Bartlett's statistic (corrected)
									P value
									P value summary
									Are SDs significantly different (P < 0.05)?
									ANOVA table	SS	DF	MS	F (DFn, DFd)	P value
									Treatment (between columns)	6219	6	1037	F (6, 14) = 57.51	P<0.0001
									Residual (within columns)	252.4	14	18.03
									Total	6472	20
									Data summary
									Number of treatments (columns)	7
									Number of values (total)	21
									Number of families	1
									Number of comparisons per family	21
									Alpha	0.05
									Tukey's multiple comparisons test	Mean Diff.	95.00% CI of diff.	Below threshold?	Summary	Adjusted P Value
									Sham-1 vs. I/R-1	-41.41	-53.25 to -29.58	Yes	****	<0.0001	A-B
									Sham-1 vs. Sham-2	-13.98	-25.82 to -2.146	Yes	*	0.0163	A-C
									Sham-1 vs. Sham-3	5.045	-6.792 to 16.88	No	ns	0.7648	A-D
									Sham-1 vs. I/R-3	-23.03	-34.87 to -11.20	Yes	***	0.0002	A-E
									Sham-1 vs. Sham-4	7.188	-4.648 to 19.03	No	ns	0.4162	A-F
									Sham-1 vs. I/R-4	7.209	-4.628 to 19.05	No	ns	0.4131	A-G
									I/R-1 vs. Sham-2	27.43	15.59 to 39.27	Yes	****	<0.0001	B-C
									I/R-1 vs. Sham-3	46.46	34.62 to 58.29	Yes	****	<0.0001	B-D
									I/R-1 vs. I/R-3	18.38	6.543 to 30.22	Yes	**	0.0017	B-E
									I/R-1 vs. Sham-4	48.6	36.76 to 60.44	Yes	****	<0.0001	B-F
									I/R-1 vs. I/R-4	48.62	36.79 to 60.46	Yes	****	<0.0001	B-G
									Sham-2 vs. Sham-3	19.03	7.190 to 30.86	Yes	**	0.0012	C-D
									Sham-2 vs. I/R-3	-9.051	-20.89 to 2.786	No	ns	0.1944	C-E
									Sham-2 vs. Sham-4	21.17	9.334 to 33.01	Yes	***	0.0004	C-F
									Sham-2 vs. I/R-4	21.19	9.355 to 33.03	Yes	***	0.0004	C-G
									Sham-3 vs. I/R-3	-28.08	-39.91 to -16.24	Yes	****	<0.0001	D-E
									Sham-3 vs. Sham-4	2.144	-9.693 to 13.98	No	ns	0.995	D-F
									Sham-3 vs. I/R-4	2.164	-9.673 to 14.00	No	ns	0.9947	D-G
									I/R-3 vs. Sham-4	30.22	18.38 to 42.06	Yes	****	<0.0001	E-F
									I/R-3 vs. I/R-4	30.24	18.41 to 42.08	Yes	****	<0.0001	E-G
									Sham-4 vs. I/R-4	0.02033	-11.82 to 11.86	No	ns	>0.9999	F-G
									Test details	Mean 1	Mean 2	Mean Diff.	SE of diff.	n1	n2	q	DF
									Sham-1 vs. I/R-1	7.707	49.12	-41.41	3.467	3	3	16.89	14
									Sham-1 vs. Sham-2	7.707	21.69	-13.98	3.467	3	3	5.704	14
									Sham-1 vs. Sham-3	7.707	2.662	5.045	3.467	3	3	2.058	14
									Sham-1 vs. I/R-3	7.707	30.74	-23.03	3.467	3	3	9.397	14
									Sham-1 vs. Sham-4	7.707	0.5183	7.188	3.467	3	3	2.933	14
									Sham-1 vs. I/R-4	7.707	0.498	7.209	3.467	3	3	2.941	14
									I/R-1 vs. Sham-2	49.12	21.69	27.43	3.467	3	3	11.19	14
									I/R-1 vs. Sham-3	49.12	2.662	46.46	3.467	3	3	18.95	14
									I/R-1 vs. I/R-3	49.12	30.74	18.38	3.467	3	3	7.498	14
									I/R-1 vs. Sham-4	49.12	0.5183	48.6	3.467	3	3	19.83	14
									I/R-1 vs. I/R-4	49.12	0.498	48.62	3.467	3	3	19.84	14
									Sham-2 vs. Sham-3	21.69	2.662	19.03	3.467	3	3	7.762	14
									Sham-2 vs. I/R-3	21.69	30.74	-9.051	3.467	3	3	3.692	14
									Sham-2 vs. Sham-4	21.69	0.5183	21.17	3.467	3	3	8.637	14
									Sham-2 vs. I/R-4	21.69	0.498	21.19	3.467	3	3	8.645	14
									Sham-3 vs. I/R-3	2.662	30.74	-28.08	3.467	3	3	11.45	14
									Sham-3 vs. Sham-4	2.662	0.5183	2.144	3.467	3	3	0.8745	14
									Sham-3 vs. I/R-4	2.662	0.498	2.164	3.467	3	3	0.8828	14
									I/R-3 vs. Sham-4	30.74	0.5183	30.22	3.467	3	3	12.33	14
									I/R-3 vs. I/R-4	30.74	0.498	30.24	3.467	3	3	12.34	14
									Sham-4 vs. I/R-4	0.5183	0.498	0.02033	3.467	3	3	0.008295	14

## Sheet: Fig 2A
Figure 2A
anti-FoxO1								Quantitative analysis of the relative FoxO1 protein Expression.						Statistical analyses (performed using the GraphPad Prism 9 software)
								Sample#	NTg	Mst1KO	DNMst1	TgMst1		ANOVA summary
								1	0.844618	0.207244	0.285299	1.71724		F	22.59
								2	1.2305	0.546599	0.573444	1.47485		P value	<0.0001
								3	0.782238	0.218972	0.20082	1.63761		P value summary	****
								4	1.14264	0.441095	0.286286	2.61493		Significant diff. among means (P < 0.05)?	Yes
								Average	1	0.353478	0.336463	1.86116		R squared	0.8496
								SEM	0.10994	0.0838892	0.0814937	0.256268
														Brown-Forsythe test
														F (DFn, DFd)	0.6377 (3, 12)
														P value	0.6051
														P value summary	ns
														Are SDs significantly different (P < 0.05)?	No
														Bartlett's test
														Bartlett's statistic (corrected)	5.258
														P value	0.1538
														P value summary	ns
														Are SDs significantly different (P < 0.05)?	No
anti-GAPDH														ANOVA table	SS	DF	MS	F (DFn, DFd)	P value
														Treatment (between columns)	6.198	3	2.066	F (3, 12) = 22.59	P<0.0001
														Residual (within columns)	1.097	12	0.09144
														Total	7.295	15
														Data summary
														Number of treatments (columns)	4
														Number of values (total)	16
														Number of families	1
														Number of comparisons per family	6
														Alpha	0.05
														Tukey's multiple comparisons test	Mean Diff.	95.00% CI of diff.	Below threshold?	Summary	Adjusted P Value
														NTg vs. Mst1KO	0.6465	0.01171 to 1.281	Yes	*	0.0455	A-B
														NTg vs. DNMst1	0.6635	0.02872 to 1.298	Yes	*	0.0396	A-C
														NTg vs. TgMst1	-0.8612	-1.496 to -0.2263	Yes	**	0.0079	A-D
														Mst1KO vs. DNMst1	0.01702	-0.6178 to 0.6518	No	ns	0.9998	B-C
														Mst1KO vs. TgMst1	-1.508	-2.142 to -0.8729	Yes	****	<0.0001	B-D
														DNMst1 vs. TgMst1	-1.525	-2.160 to -0.8899	Yes	****	<0.0001	C-D
														Test details	Mean 1	Mean 2	Mean Diff.	SE of diff.	n1	n2	q	DF
														NTg vs. Mst1KO	1	0.3535	0.6465	0.2138	4	4	4.276	12
														NTg vs. DNMst1	1	0.3365	0.6635	0.2138	4	4	4.389	12
														NTg vs. TgMst1	1	1.861	-0.8612	0.2138	4	4	5.696	12
														Mst1KO vs. DNMst1	0.3535	0.3365	0.01702	0.2138	4	4	0.1125	12
														Mst1KO vs. TgMst1	0.3535	1.861	-1.508	0.2138	4	4	9.972	12
														DNMst1 vs. TgMst1	0.3365	1.861	-1.525	0.2138	4	4	10.08	12

## Sheet: Fig 2B
Figure 2B
Quantitative analysis of the relative FoxO1 mRNA Expression.						Statistical analyses (performed using the GraphPad Prism 9 software)
Sample#	NTg	Mst1KO	DNMst1	TgMst1		ANOVA summary
1	1	1.29671	0.540847	0.478848		F	0.7155
2	0.611445	0.753977	0.501839	1.35323		P value	0.557
3	0.054199	0.686709	0.988059	2.0056		P value summary	ns
4	1.89651	0.941672	0.742689	0.959551		Significant diff. among means (P < 0.05)?	No
5	0.165263	1.42159	0.757798	0.686709		R squared	0.1183
Average	0.745484	1.02013	0.706247	1.09679
SEM	0.333328	0.145916	0.0873335	0.270236		Brown-Forsythe test
						F (DFn, DFd)	1.521 (3, 16)
						P value	0.2474
						P value summary	ns
						Are SDs significantly different (P < 0.05)?	No
						Bartlett's test
						Bartlett's statistic (corrected)	6.556
						P value	0.0875
						P value summary	ns
						Are SDs significantly different (P < 0.05)?	No
						ANOVA table	SS	DF	MS	F (DFn, DFd)	P value
						Treatment (between columns)	0.5716	3	0.1905	F (3, 16) = 0.7155	P=0.5570
						Residual (within columns)	4.261	16	0.2663
						Total	4.833	19
						Data summary
						Number of treatments (columns)	4
						Number of values (total)	20
						Number of families	1
						Number of comparisons per family	6
						Alpha	0.05
						Tukey's multiple comparisons test	Mean Diff.	95.00% CI of diff.	Below threshold?	Summary	Adjusted P Value
						NTg vs. Mst1KO	-0.2746	-1.208 to 0.6591	No	ns	0.834	A-B
						NTg vs. DNMst1	0.03924	-0.8946 to 0.9730	No	ns	0.9994	A-C
						NTg vs. TgMst1	-0.3513	-1.285 to 0.5825	No	ns	0.7083	A-D
						Mst1KO vs. DNMst1	0.3139	-0.6199 to 1.248	No	ns	0.7725	B-C
						Mst1KO vs. TgMst1	-0.07666	-1.010 to 0.8571	No	ns	0.9953	B-D
						DNMst1 vs. TgMst1	-0.3905	-1.324 to 0.5433	No	ns	0.6376	C-D
						Test details	Mean 1	Mean 2	Mean Diff.	SE of diff.	n1	n2	q	DF
						NTg vs. Mst1KO	0.7455	1.02	-0.2746	0.3264	5	5	1.19	16
						NTg vs. DNMst1	0.7455	0.7062	0.03924	0.3264	5	5	0.17	16
						NTg vs. TgMst1	0.7455	1.097	-0.3513	0.3264	5	5	1.522	16
						Mst1KO vs. DNMst1	1.02	0.7062	0.3139	0.3264	5	5	1.36	16
						Mst1KO vs. TgMst1	1.02	1.097	-0.07666	0.3264	5	5	0.3321	16
						DNMst1 vs. TgMst1	0.7062	1.097	-0.3905	0.3264	5	5	1.692	16

## Sheet: Fig 2C
Figure 2C
Left panel
anti-FoxO1								Quantitative analysis of the relative Ub-FoxO1 expression						Statistical analyses (performed using the GraphPad Prism 9 software)
								Sample#	NTg	Mst1KO	DNMst1	TgMst1		ANOVA summary
								1	1.42195	2.37963	2.6996	0.146967		F	43.76
								2	1.12116	3.32257	2.11479	0.0891797		P value	<0.0001
								3	0.779424	2.18035	3.21563	0.213762		P value summary	****
								4	0.677465	2.84186	2.97207	0.165338		Significant diff. among means (P < 0.05)?	Yes
								Average	1	2.6811	2.75052	0.153812		R squared	0.9162
								SEM	0.169658	0.254781	0.23667	0.0257407
														Brown-Forsythe test
														F (DFn, DFd)	2.758 (3, 12)
														P value	0.0883
														P value summary	ns
														Are SDs significantly different (P < 0.05)?	No
														Bartlett's test
														Bartlett's statistic (corrected)	8.852
														P value	0.0313
														P value summary	*
														Are SDs significantly different (P < 0.05)?	Yes
														ANOVA table	SS	DF	MS	F (DFn, DFd)	P value
														Treatment (between columns)	19.74	3	6.58	F (3, 12) = 43.76	P<0.0001
														Residual (within columns)	1.804	12	0.1504
														Total	21.55	15
														Data summary
														Number of treatments (columns)	4
														Number of values (total)	16
														Number of families	1
														Number of comparisons per family	6
														Alpha	0.05
														Tukey's multiple comparisons test	Mean Diff.	95.00% CI of diff.	Below threshold?	Summary	Adjusted P Value
														NTg vs. Mst1KO	-1.681	-2.495 to -0.8670	Yes	***	0.0003	A-B
														NTg vs. DNMst1	-1.751	-2.565 to -0.9364	Yes	***	0.0002	A-C
														NTg vs. TgMst1	0.8462	0.03211 to 1.660	Yes	*	0.0408	A-D
														Mst1KO vs. DNMst1	-0.06942	-0.8835 to 0.7447	No	ns	0.994	B-C
														Mst1KO vs. TgMst1	2.527	1.713 to 3.341	Yes	****	<0.0001	B-D
														DNMst1 vs. TgMst1	2.597	1.783 to 3.411	Yes	****	<0.0001	C-D
														Test details	Mean 1	Mean 2	Mean Diff.	SE of diff.	n1	n2	q	DF
														NTg vs. Mst1KO	1	2.681	-1.681	0.2742	4	4	8.67	12
														NTg vs. DNMst1	1	2.751	-1.751	0.2742	4	4	9.028	12
														NTg vs. TgMst1	1	0.1538	0.8462	0.2742	4	4	4.364	12
														Mst1KO vs. DNMst1	2.681	2.751	-0.06942	0.2742	4	4	0.358	12
														Mst1KO vs. TgMst1	2.681	0.1538	2.527	0.2742	4	4	13.03	12
														DNMst1 vs. TgMst1	2.751	0.1538	2.597	0.2742	4	4	13.39	12
Right panel
anti-Ubiquitin								Quantitative analysis of the relative Ub-FoxO1 expression						Statistical analyses (performed using the GraphPad Prism 9 software)
								Sample#	NTg	Mst1KO	DNMst1	TgMst1		ANOVA summary
								1	0.874757	3.17755	2.46179	0.24822		F	16.56
								2	1.34448	2.63198	3.9301	0.535297		P value	0.0001
								3	0.540598	1.93161	1.76294	0.696878		P value summary	***
								4	1.24017	2.49615	2.89792	0.325146		Significant diff. among means (P < 0.05)?	Yes
								Average	1	2.55932	2.76319	0.451385		R squared	0.8055
								SEM	0.183276	0.255847	0.453796	0.101866
														Brown-Forsythe test
														F (DFn, DFd)	1.692 (3, 12)
														P value	0.2215
														P value summary	ns
														Are SDs significantly different (P < 0.05)?	No
														Bartlett's test
														Bartlett's statistic (corrected)	5.55
														P value	0.1357
														P value summary	ns
														Are SDs significantly different (P < 0.05)?	No
														ANOVA table	SS	DF	MS	F (DFn, DFd)	P value
														Treatment (between columns)	15.67	3	5.224	F (3, 12) = 16.56	P=0.0001
														Residual (within columns)	3.784	12	0.3154
														Total	19.45	15
														Data summary
														Number of treatments (columns)	4
														Number of values (total)	16
														Number of families	1
														Number of comparisons per family	6
														Alpha	0.05
														Tukey's multiple comparisons test	Mean Diff.	95.00% CI of diff.	Below threshold?	Summary	Adjusted P Value
														NTg vs. Mst1KO	-1.559	-2.738 to -0.3804	Yes	**	0.0094	A-B
														NTg vs. DNMst1	-1.763	-2.942 to -0.5843	Yes	**	0.0039	A-C
														NTg vs. TgMst1	0.5486	-0.6303 to 1.728	No	ns	0.5331	A-D
														Mst1KO vs. DNMst1	-0.2039	-1.383 to 0.9750	No	ns	0.9543	B-C
														Mst1KO vs. TgMst1	2.108	0.9290 to 3.287	Yes	***	0.0009	B-D
														DNMst1 vs. TgMst1	2.312	1.133 to 3.491	Yes	***	0.0004	C-D
														Test details	Mean 1	Mean 2	Mean Diff.	SE of diff.	n1	n2	q	DF
														NTg vs. Mst1KO	1	2.559	-1.559	0.3971	4	4	5.553	12
														NTg vs. DNMst1	1	2.763	-1.763	0.3971	4	4	6.28	12
														NTg vs. TgMst1	1	0.4514	0.5486	0.3971	4	4	1.954	12
														Mst1KO vs. DNMst1	2.559	2.763	-0.2039	0.3971	4	4	0.7261	12
														Mst1KO vs. TgMst1	2.559	0.4514	2.108	0.3971	4	4	7.507	12
														DNMst1 vs. TgMst1	2.763	0.4514	2.312	0.3971	4	4	8.233	12
														Compact letter display
														DNMst1	A
														Mst1KO	A
														NTg	B
														TgMst1	B

## Sheet: Fig 2D
Figure 2D
Quantitative analysis of the relative luciferase activity										Statistical analyses (performed using the GraphPad Prism 9 software)
Sample#	Mst1WT-0ng	DNMst1-0ng	Mst1WT-90ng	DNMst1-90ng	Mst1WT-180ng	DNMst1-180ng	Mst1WT-360ng	DNMst1-360ng		ANOVA summary
1	0.97856	1.10273	0.498718	1.09549	0.235418	0.808069	0.242485	0.999134		F	40.49
2	1.15029	1.02369	0.54268	0.873375	0.462369	0.928306	0.282485	1.07437		P value	<0.0001
3	0.95449	1.18236	0.461748	0.964728	0.428505	1.14908	0.177476	0.903378		P value summary	****
4	1.05468	0.80583	0.685126	1.01048	0.519146	1.08832	0.101825	1.18169		Significant diff. among means (P < 0.05)?	Yes
5	0.86198	0.885391	0.657786	1.17975	0.321631	1.03884	0.190214	0.871136		R squared	0.8986
Average	1	1	0.569212	1.02476	0.393414	1.00252	0.198897	1.00594
SEM	0.0485579	0.0689953	0.0438767	0.0527966	0.0509462	0.0606129	0.0306954	0.0567044		Brown-Forsythe test
										F (DFn, DFd)	0.4273 (7, 32)
										P value	0.8779
										P value summary	ns
										Are SDs significantly different (P < 0.05)?	No
										Bartlett's test
										Bartlett's statistic (corrected)	2.649
										P value	0.9155
										P value summary	ns
										Are SDs significantly different (P < 0.05)?	No
										ANOVA table	SS	DF	MS	F (DFn, DFd)	P value
										Treatment (between columns)	3.943	7	0.5633	F (7, 32) = 40.49	P<0.0001
										Residual (within columns)	0.4452	32	0.01391
										Total	4.388	39
										Data summary
										Number of treatments (columns)	8
										Number of values (total)	40
										Number of families	1
										Number of comparisons per family	28
										Alpha	0.05
										Tukey's multiple comparisons test	Mean Diff.	95.00% CI of diff.	Below threshold?	Summary	Adjusted P Value
										Mst1WT-0ng vs. DNMst1-0ng	2e-07	-0.2416 to 0.2416	No	ns	>0.9999	A-B
										Mst1WT-0ng vs. Mst1WT-90ng	0.4308	0.1892 to 0.6724	Yes	****	<0.0001	A-C
										Mst1WT-0ng vs. DNMst1-90ng	-0.02476	-0.2664 to 0.2169	No	ns	>0.9999	A-D
										Mst1WT-0ng vs. Mst1WT-180ng	0.6066	0.3649 to 0.8482	Yes	****	<0.0001	A-E
										Mst1WT-0ng vs. DNMst1-180ng	-0.002523	-0.2442 to 0.2391	No	ns	>0.9999	A-F
										Mst1WT-0ng vs. Mst1WT-360ng	0.8011	0.5595 to 1.043	Yes	****	<0.0001	A-G
										Mst1WT-0ng vs. DNMst1-360ng	-0.005941	-0.2476 to 0.2357	No	ns	>0.9999	A-H
										DNMst1-0ng vs. Mst1WT-90ng	0.4308	0.1892 to 0.6724	Yes	****	<0.0001	B-C
										DNMst1-0ng vs. DNMst1-90ng	-0.02476	-0.2664 to 0.2169	No	ns	>0.9999	B-D
										DNMst1-0ng vs. Mst1WT-180ng	0.6066	0.3649 to 0.8482	Yes	****	<0.0001	B-E
										DNMst1-0ng vs. DNMst1-180ng	-0.002523	-0.2442 to 0.2391	No	ns	>0.9999	B-F
										DNMst1-0ng vs. Mst1WT-360ng	0.8011	0.5595 to 1.043	Yes	****	<0.0001	B-G
										DNMst1-0ng vs. DNMst1-360ng	-0.005941	-0.2476 to 0.2357	No	ns	>0.9999	B-H
										Mst1WT-90ng vs. DNMst1-90ng	-0.4556	-0.6972 to -0.2139	Yes	****	<0.0001	C-D
										Mst1WT-90ng vs. Mst1WT-180ng	0.1758	-0.06584 to 0.4174	No	ns	0.2961	C-E
										Mst1WT-90ng vs. DNMst1-180ng	-0.4333	-0.6749 to -0.1917	Yes	****	<0.0001	C-F
										Mst1WT-90ng vs. Mst1WT-360ng	0.3703	0.1287 to 0.6120	Yes	***	0.0005	C-G
										Mst1WT-90ng vs. DNMst1-360ng	-0.4367	-0.6784 to -0.1951	Yes	****	<0.0001	C-H
										DNMst1-90ng vs. Mst1WT-180ng	0.6314	0.3897 to 0.8730	Yes	****	<0.0001	D-E
										DNMst1-90ng vs. DNMst1-180ng	0.02224	-0.2194 to 0.2639	No	ns	>0.9999	D-F
										DNMst1-90ng vs. Mst1WT-360ng	0.8259	0.5842 to 1.068	Yes	****	<0.0001	D-G
										DNMst1-90ng vs. DNMst1-360ng	0.01882	-0.2228 to 0.2605	No	ns	>0.9999	D-H
										Mst1WT-180ng vs. DNMst1-180ng	-0.6091	-0.8507 to -0.3675	Yes	****	<0.0001	E-F
										Mst1WT-180ng vs. Mst1WT-360ng	0.1945	-0.04712 to 0.4362	No	ns	0.1902	E-G
										Mst1WT-180ng vs. DNMst1-360ng	-0.6125	-0.8542 to -0.3709	Yes	****	<0.0001	E-H
										DNMst1-180ng vs. Mst1WT-360ng	0.8036	0.5620 to 1.045	Yes	****	<0.0001	F-G
										DNMst1-180ng vs. DNMst1-360ng	-0.003418	-0.2451 to 0.2382	No	ns	>0.9999	F-H
										Mst1WT-360ng vs. DNMst1-360ng	-0.807	-1.049 to -0.5654	Yes	****	<0.0001	G-H
										Test details	Mean 1	Mean 2	Mean Diff.	SE of diff.	n1	n2	q	DF
										Mst1WT-0ng vs. DNMst1-0ng	1	1	2e-07	0.0746	5	5	3.792e-06	32
										Mst1WT-0ng vs. Mst1WT-90ng	1	0.5692	0.4308	0.0746	5	5	8.167	32
										Mst1WT-0ng vs. DNMst1-90ng	1	1.025	-0.02476	0.0746	5	5	0.4695	32
										Mst1WT-0ng vs. Mst1WT-180ng	1	0.3934	0.6066	0.0746	5	5	11.5	32
										Mst1WT-0ng vs. DNMst1-180ng	1	1.003	-0.002523	0.0746	5	5	0.04783	32
										Mst1WT-0ng vs. Mst1WT-360ng	1	0.1989	0.8011	0.0746	5	5	15.19	32
										Mst1WT-0ng vs. DNMst1-360ng	1	1.006	-0.005941	0.0746	5	5	0.1126	32
										DNMst1-0ng vs. Mst1WT-90ng	1	0.5692	0.4308	0.0746	5	5	8.167	32
										DNMst1-0ng vs. DNMst1-90ng	1	1.025	-0.02476	0.0746	5	5	0.4695	32
										DNMst1-0ng vs. Mst1WT-180ng	1	0.3934	0.6066	0.0746	5	5	11.5	32
										DNMst1-0ng vs. DNMst1-180ng	1	1.003	-0.002523	0.0746	5	5	0.04783	32
										DNMst1-0ng vs. Mst1WT-360ng	1	0.1989	0.8011	0.0746	5	5	15.19	32
										DNMst1-0ng vs. DNMst1-360ng	1	1.006	-0.005941	0.0746	5	5	0.1126	32
										Mst1WT-90ng vs. DNMst1-90ng	0.5692	1.025	-0.4556	0.0746	5	5	8.637	32
										Mst1WT-90ng vs. Mst1WT-180ng	0.5692	0.3934	0.1758	0.0746	5	5	3.333	32
										Mst1WT-90ng vs. DNMst1-180ng	0.5692	1.003	-0.4333	0.0746	5	5	8.215	32
										Mst1WT-90ng vs. Mst1WT-360ng	0.5692	0.1989	0.3703	0.0746	5	5	7.021	32
										Mst1WT-90ng vs. DNMst1-360ng	0.5692	1.006	-0.4367	0.0746	5	5	8.28	32
										DNMst1-90ng vs. Mst1WT-180ng	1.025	0.3934	0.6314	0.0746	5	5	11.97	32
										DNMst1-90ng vs. DNMst1-180ng	1.025	1.003	0.02224	0.0746	5	5	0.4217	32
										DNMst1-90ng vs. Mst1WT-360ng	1.025	0.1989	0.8259	0.0746	5	5	15.66	32
										DNMst1-90ng vs. DNMst1-360ng	1.025	1.006	0.01882	0.0746	5	5	0.3569	32
										Mst1WT-180ng vs. DNMst1-180ng	0.3934	1.003	-0.6091	0.0746	5	5	11.55	32
										Mst1WT-180ng vs. Mst1WT-360ng	0.3934	0.1989	0.1945	0.0746	5	5	3.688	32
										Mst1WT-180ng vs. DNMst1-360ng	0.3934	1.006	-0.6125	0.0746	5	5	11.61	32
										DNMst1-180ng vs. Mst1WT-360ng	1.003	0.1989	0.8036	0.0746	5	5	15.24	32
										DNMst1-180ng vs. DNMst1-360ng	1.003	1.006	-0.003418	0.0746	5	5	0.0648	32
										Mst1WT-360ng vs. DNMst1-360ng	0.1989	1.006	-0.807	0.0746	5	5	15.3	32

## Sheet: Fig 2E
Figure 2E
anti-FoxO1

[truncated: 49 more sheets: Fig 2F, Fig 3A, Fig 3C, Fig 3D, Fig 3E, Fig 3F, Fig 3G, Fig 3H, Fig 4A, Fig 4B, Fig 4C, Fig 5A, Fig 5B, Fig 5C, Fig 5D, Fig 5F, Fig 5G, Fig 5H, Fig 6A, Fig 6C …]
